# Supplementary material for: Overview of Risk Factors for Esophageal Squamous Cell Carcinoma in China
Source: Cancers (Basel). 2023 Nov 27;15(23):5604. doi: 10.3390/cancers15235604 (PMC10705141; doi:10.3390/cancers15235604)
Supplement: Supplementary file 1 [file cancers-15-05604-s001.zip]

Archive with 2 entries (2 files):
- Copy of Supplementary Materials- Tables S1-S10.xlsx
- Supplementary Materials- References for included studies (207).pdf
